# Supplementary material for: Two-Stage Bio-Hydrogen and Polyhydroxyalkanoate Production: Upcycling of Spent Coffee Grounds
Source: Polymers (Basel). 2023 Jan 29;15(3):681. doi: 10.3390/polym15030681 (PMC9919241; doi:10.3390/polym15030681)
Supplement: Supplementary file 1 [file polymers-15-00681-s001.zip]

Archive with 1 entries (1 files):
- polymers-2126948-supplementary.pdf
